# Supplementary material for: Construction and Validation of a New Naïve Sequestrin Library for Directed Evolution of Binders against Aggregation-Prone Peptides
Source: Int J Mol Sci. 2023 Jan 3;24(1):836. doi: 10.3390/ijms24010836 (PMC9821733; doi:10.3390/ijms24010836)
Supplement: Supplementary file 1 [file ijms-24-00836-s001.zip]

Archive with 1 entries (1 files):
- ijms-2134571-supplementary.pdf
